# Supplementary material for: Spatial transcriptomics using multiplexed deterministic barcoding in tissue
Source: Nat Commun. 2023 Mar 18;14:1523. doi: 10.1038/s41467-023-37111-w (PMC10024691; doi:10.1038/s41467-023-37111-w)
Supplement: Supplementary file 4 — Supplementary Data 1 [file 41467_2023_37111_MOESM4_ESM.xlsx]

## Sheet: Supp Data 1. RevT primers
Position	Name	5' Mod	Sequence (5' - 3')
A1	RT_01	[Phos]	AGGCCAGAGCATTCGAACGTGATTTTTTTTTTTTTTTTVN
B1	RT_02	[Phos]	AGGCCAGAGCATTCGAAACATCGTTTTTTTTTTTTTTTVN
C1	RT_03	[Phos]	AGGCCAGAGCATTCGATGCCTAATTTTTTTTTTTTTTTVN
D1	RT_04	[Phos]	AGGCCAGAGCATTCGAGTGGTCATTTTTTTTTTTTTTTVN
E1	RT_05	[Phos]	AGGCCAGAGCATTCGACCACTGTTTTTTTTTTTTTTTTVN
F1	RT_06	[Phos]	AGGCCAGAGCATTCGACATTGGCTTTTTTTTTTTTTTTVN
G1	RT_07	[Phos]	AGGCCAGAGCATTCGCAGATCTGTTTTTTTTTTTTTTTVN
H1	RT_08	[Phos]	AGGCCAGAGCATTCGCATCAAGTTTTTTTTTTTTTTTTVN
A2	RT_09	[Phos]	AGGCCAGAGCATTCGCGCTGATCTTTTTTTTTTTTTTTVN
B2	RT_10	[Phos]	AGGCCAGAGCATTCGACAAGCTATTTTTTTTTTTTTTTVN
C2	RT_11	[Phos]	AGGCCAGAGCATTCGCTGTAGCCTTTTTTTTTTTTTTTVN
D2	RT_12	[Phos]	AGGCCAGAGCATTCGAGTACAAGTTTTTTTTTTTTTTTVN
E2	RT_13	[Phos]	AGGCCAGAGCATTCGAACAACCATTTTTTTTTTTTTTTVN
F2	RT_14	[Phos]	AGGCCAGAGCATTCGAACCGAGATTTTTTTTTTTTTTTVN
G2	RT_15	[Phos]	AGGCCAGAGCATTCGAACGCTTATTTTTTTTTTTTTTTVN
H2	RT_16	[Phos]	AGGCCAGAGCATTCGAAGACGGATTTTTTTTTTTTTTTVN
A3	RT_17	[Phos]	AGGCCAGAGCATTCGAAGGTACATTTTTTTTTTTTTTTVN
B3	RT_18	[Phos]	AGGCCAGAGCATTCGACACAGAATTTTTTTTTTTTTTTVN
C3	RT_19	[Phos]	AGGCCAGAGCATTCGACAGCAGATTTTTTTTTTTTTTTVN
D3	RT_20	[Phos]	AGGCCAGAGCATTCGACCTCCAATTTTTTTTTTTTTTTVN
E3	RT_21	[Phos]	AGGCCAGAGCATTCGACGCTCGATTTTTTTTTTTTTTTVN
F3	RT_22	[Phos]	AGGCCAGAGCATTCGACGTATCATTTTTTTTTTTTTTTVN
G3	RT_23	[Phos]	AGGCCAGAGCATTCGACTATGCATTTTTTTTTTTTTTTVN
H3	RT_24	[Phos]	AGGCCAGAGCATTCGAGAGTCAATTTTTTTTTTTTTTTVN
A4	RT_25	[Phos]	AGGCCAGAGCATTCGAGATCGCATTTTTTTTTTTTTTTVN
B4	RT_26	[Phos]	AGGCCAGAGCATTCGAGCAGGAATTTTTTTTTTTTTTTVN
C4	RT_27	[Phos]	AGGCCAGAGCATTCGAGTCACTATTTTTTTTTTTTTTTVN
D4	RT_28	[Phos]	AGGCCAGAGCATTCGATCCTGTATTTTTTTTTTTTTTTVN
E4	RT_29	[Phos]	AGGCCAGAGCATTCGATTGAGGATTTTTTTTTTTTTTTVN
F4	RT_30	[Phos]	AGGCCAGAGCATTCGCAACCACATTTTTTTTTTTTTTTVN
G4	RT_31	[Phos]	AGGCCAGAGCATTCGGACTAGTATTTTTTTTTTTTTTTVN
H4	RT_32	[Phos]	AGGCCAGAGCATTCGCAATGGAATTTTTTTTTTTTTTTVN
A5	RT_33	[Phos]	AGGCCAGAGCATTCGCACTTCGATTTTTTTTTTTTTTTVN
B5	RT_34	[Phos]	AGGCCAGAGCATTCGCAGCGTTATTTTTTTTTTTTTTTVN
C5	RT_35	[Phos]	AGGCCAGAGCATTCGCATACCAATTTTTTTTTTTTTTTVN
D5	RT_36	[Phos]	AGGCCAGAGCATTCGCCAGTTCATTTTTTTTTTTTTTTVN
E5	RT_37	[Phos]	AGGCCAGAGCATTCGCCGAAGTATTTTTTTTTTTTTTTVN
F5	RT_38	[Phos]	AGGCCAGAGCATTCGCCGTGAGATTTTTTTTTTTTTTTVN
G5	RT_39	[Phos]	AGGCCAGAGCATTCGCCTCCTGATTTTTTTTTTTTTTTVN
H5	RT_40	[Phos]	AGGCCAGAGCATTCGCGAACTTATTTTTTTTTTTTTTTVN
A6	RT_41	[Phos]	AGGCCAGAGCATTCGCGACTGGATTTTTTTTTTTTTTTVN
B6	RT_42	[Phos]	AGGCCAGAGCATTCGCGCATACATTTTTTTTTTTTTTTVN
C6	RT_43	[Phos]	AGGCCAGAGCATTCGCTCAATGATTTTTTTTTTTTTTTVN
D6	RT_44	[Phos]	AGGCCAGAGCATTCGCTGAGCCATTTTTTTTTTTTTTTVN
E6	RT_45	[Phos]	AGGCCAGAGCATTCGCTGGCATATTTTTTTTTTTTTTTVN
F6	RT_46	[Phos]	AGGCCAGAGCATTCGGAATCTGATTTTTTTTTTTTTTTVN
G6	RT_47	[Phos]	AGGCCAGAGCATTCGCAAGACTATTTTTTTTTTTTTTTVN
H6	RT_48	[Phos]	AGGCCAGAGCATTCGGAGCTGAATTTTTTTTTTTTTTTVN
