# Supplementary material for: Spatial transcriptomics using multiplexed deterministic barcoding in tissue
Source: Nat Commun. 2023 Mar 18;14:1523. doi: 10.1038/s41467-023-37111-w (PMC10024691; doi:10.1038/s41467-023-37111-w)
Supplement: Supplementary file 5 — Supplementary Data 2 [file 41467_2023_37111_MOESM5_ESM.xlsx]

## Sheet: Supp Data 2. RevT primer sets
Set #1			Set #6
Name	Barcode	Position	Name	Barcode	Position
RT_01	AACGTGAT	A1	RT_03	ATGCCTAA	C1
RT_27	AGTCACTA	C4	RT_06	ACATTGGC	F1
RT_44	CTGAGCCA	D6	RT_42	CGCATACA	B6
RT_46	GAATCTGA	F6	RT_47	CAAGACTA	G6
Set #2			Set #7
Name	Barcode	Position	Name	Barcode	Position
RT_05	ACCACTGT	E1	RT_29	ATTGAGGA	E4
RT_07	CAGATCTG	G1	RT_33	CACTTCGA	A5
RT_11	CTGTAGCC	C2	RT_38	CCGTGAGA	F5
RT_24	AGAGTCAA	H3	RT_40	CGAACTTA	H5
Set #3			Set #8
Name	Barcode	Position	Name	Barcode	Position
RT_02	AAACATCG	B1	RT_17	AAGGTACA	A3
RT_09	CGCTGATC	A2	RT_25	AGATCGCA	A4
RT_45	CTGGCATA	E6	RT_34	CAGCGTTA	B5
RT_48	GAGCTGAA	H6	RT_43	CTCAATGA	C6
Set #4			Set #9
Name	Barcode	Position	Name	Barcode	Position
RT_12	AGTACAAG	D2	RT_15	AACGCTTA	G2
RT_21	ACGCTCGA	E3	RT_22	ACGTATCA	F3
RT_31	GACTAGTA	G4	RT_26	AGCAGGAA	B4
RT_36	CCAGTTCA	D5	RT_41	CGACTGGA	A6
Set #5
Name	Barcode	Position
RT_04	AGTGGTCA	D1
RT_08	CATCAAGT	H1
RT_20	ACCTCCAA	D3
RT_28	ATCCTGTA	D4
