# Supplementary material for: Spatial transcriptomics using multiplexed deterministic barcoding in tissue
Source: Nat Commun. 2023 Mar 18;14:1523. doi: 10.1038/s41467-023-37111-w (PMC10024691; doi:10.1038/s41467-023-37111-w)
Supplement: Supplementary file 6 — Supplementary Data 3 [file 41467_2023_37111_MOESM6_ESM.xlsx]

## Sheet: Supp Data 3. Ligation round 1
Position	Name	5' Mod	Sequence (5' - 3')
A1	Ligation1_01	[Phos]	CATCGGCGTACGACTAACGTGATATCCACGTGCTTGAG
B1	Ligation1_02	[Phos]	CATCGGCGTACGACTAAACATCGATCCACGTGCTTGAG
C1	Ligation1_03	[Phos]	CATCGGCGTACGACTATGCCTAAATCCACGTGCTTGAG
D1	Ligation1_04	[Phos]	CATCGGCGTACGACTAGTGGTCAATCCACGTGCTTGAG
E1	Ligation1_05	[Phos]	CATCGGCGTACGACTACCACTGTATCCACGTGCTTGAG
F1	Ligation1_06	[Phos]	CATCGGCGTACGACTACATTGGCATCCACGTGCTTGAG
G1	Ligation1_07	[Phos]	CATCGGCGTACGACTCAGATCTGATCCACGTGCTTGAG
H1	Ligation1_08	[Phos]	CATCGGCGTACGACTCATCAAGTATCCACGTGCTTGAG
A2	Ligation1_09	[Phos]	CATCGGCGTACGACTCGCTGATCATCCACGTGCTTGAG
B2	Ligation1_10	[Phos]	CATCGGCGTACGACTACAAGCTAATCCACGTGCTTGAG
C2	Ligation1_11	[Phos]	CATCGGCGTACGACTCTGTAGCCATCCACGTGCTTGAG
D2	Ligation1_12	[Phos]	CATCGGCGTACGACTAGTACAAGATCCACGTGCTTGAG
E2	Ligation1_13	[Phos]	CATCGGCGTACGACTAACAACCAATCCACGTGCTTGAG
F2	Ligation1_14	[Phos]	CATCGGCGTACGACTAACCGAGAATCCACGTGCTTGAG
G2	Ligation1_15	[Phos]	CATCGGCGTACGACTAACGCTTAATCCACGTGCTTGAG
H2	Ligation1_16	[Phos]	CATCGGCGTACGACTAAGACGGAATCCACGTGCTTGAG
A3	Ligation1_17	[Phos]	CATCGGCGTACGACTAAGGTACAATCCACGTGCTTGAG
B3	Ligation1_18	[Phos]	CATCGGCGTACGACTACACAGAAATCCACGTGCTTGAG
C3	Ligation1_19	[Phos]	CATCGGCGTACGACTACAGCAGAATCCACGTGCTTGAG
D3	Ligation1_20	[Phos]	CATCGGCGTACGACTACCTCCAAATCCACGTGCTTGAG
E3	Ligation1_21	[Phos]	CATCGGCGTACGACTACGCTCGAATCCACGTGCTTGAG
F3	Ligation1_22	[Phos]	CATCGGCGTACGACTACGTATCAATCCACGTGCTTGAG
G3	Ligation1_23	[Phos]	CATCGGCGTACGACTACTATGCAATCCACGTGCTTGAG
H3	Ligation1_24	[Phos]	CATCGGCGTACGACTAGAGTCAAATCCACGTGCTTGAG
A4	Ligation1_25	[Phos]	CATCGGCGTACGACTAGATCGCAATCCACGTGCTTGAG
B4	Ligation1_26	[Phos]	CATCGGCGTACGACTAGCAGGAAATCCACGTGCTTGAG
C4	Ligation1_27	[Phos]	CATCGGCGTACGACTAGTCACTAATCCACGTGCTTGAG
D4	Ligation1_28	[Phos]	CATCGGCGTACGACTATCCTGTAATCCACGTGCTTGAG
E4	Ligation1_29	[Phos]	CATCGGCGTACGACTATTGAGGAATCCACGTGCTTGAG
F4	Ligation1_30	[Phos]	CATCGGCGTACGACTCAACCACAATCCACGTGCTTGAG
G4	Ligation1_31	[Phos]	CATCGGCGTACGACTGACTAGTAATCCACGTGCTTGAG
H4	Ligation1_32	[Phos]	CATCGGCGTACGACTCAATGGAAATCCACGTGCTTGAG
A5	Ligation1_33	[Phos]	CATCGGCGTACGACTCACTTCGAATCCACGTGCTTGAG
B5	Ligation1_34	[Phos]	CATCGGCGTACGACTCAGCGTTAATCCACGTGCTTGAG
C5	Ligation1_35	[Phos]	CATCGGCGTACGACTCATACCAAATCCACGTGCTTGAG
D5	Ligation1_36	[Phos]	CATCGGCGTACGACTCCAGTTCAATCCACGTGCTTGAG
E5	Ligation1_37	[Phos]	CATCGGCGTACGACTCCGAAGTAATCCACGTGCTTGAG
F5	Ligation1_38	[Phos]	CATCGGCGTACGACTCCGTGAGAATCCACGTGCTTGAG
G5	Ligation1_39	[Phos]	CATCGGCGTACGACTCCTCCTGAATCCACGTGCTTGAG
H5	Ligation1_40	[Phos]	CATCGGCGTACGACTCGAACTTAATCCACGTGCTTGAG
A6	Ligation1_41	[Phos]	CATCGGCGTACGACTCGACTGGAATCCACGTGCTTGAG
B6	Ligation1_42	[Phos]	CATCGGCGTACGACTCGCATACAATCCACGTGCTTGAG
C6	Ligation1_43	[Phos]	CATCGGCGTACGACTCTCAATGAATCCACGTGCTTGAG
D6	Ligation1_44	[Phos]	CATCGGCGTACGACTCTGAGCCAATCCACGTGCTTGAG
E6	Ligation1_45	[Phos]	CATCGGCGTACGACTCTGGCATAATCCACGTGCTTGAG
F6	Ligation1_46	[Phos]	CATCGGCGTACGACTGAATCTGAATCCACGTGCTTGAG
G6	Ligation1_47	[Phos]	CATCGGCGTACGACTCAAGACTAATCCACGTGCTTGAG
H6	Ligation1_48	[Phos]	CATCGGCGTACGACTGAGCTGAAATCCACGTGCTTGAG
A7	Ligation1_49	[Phos]	CATCGGCGTACGACTGATAGACAATCCACGTGCTTGAG
B7	Ligation1_50	[Phos]	CATCGGCGTACGACTGCCACATAATCCACGTGCTTGAG
C7	Ligation1_51	[Phos]	CATCGGCGTACGACTGCGAGTAAATCCACGTGCTTGAG
D7	Ligation1_52	[Phos]	CATCGGCGTACGACTGCTAACGAATCCACGTGCTTGAG
E7	Ligation1_53	[Phos]	CATCGGCGTACGACTGCTCGGTAATCCACGTGCTTGAG
F7	Ligation1_54	[Phos]	CATCGGCGTACGACTGGAGAACAATCCACGTGCTTGAG
G7	Ligation1_55	[Phos]	CATCGGCGTACGACTGGTGCGAAATCCACGTGCTTGAG
H7	Ligation1_56	[Phos]	CATCGGCGTACGACTGTACGCAAATCCACGTGCTTGAG
A8	Ligation1_57	[Phos]	CATCGGCGTACGACTGTCGTAGAATCCACGTGCTTGAG
B8	Ligation1_58	[Phos]	CATCGGCGTACGACTGTCTGTCAATCCACGTGCTTGAG
C8	Ligation1_59	[Phos]	CATCGGCGTACGACTGTGTTCTAATCCACGTGCTTGAG
D8	Ligation1_60	[Phos]	CATCGGCGTACGACTTAGGATGAATCCACGTGCTTGAG
E8	Ligation1_61	[Phos]	CATCGGCGTACGACTTATCAGCAATCCACGTGCTTGAG
F8	Ligation1_62	[Phos]	CATCGGCGTACGACTTCCGTCTAATCCACGTGCTTGAG
G8	Ligation1_63	[Phos]	CATCGGCGTACGACTTCTTCACAATCCACGTGCTTGAG
H8	Ligation1_64	[Phos]	CATCGGCGTACGACTTGAAGAGAATCCACGTGCTTGAG
A9	Ligation1_65	[Phos]	CATCGGCGTACGACTTGGAACAAATCCACGTGCTTGAG
B9	Ligation1_66	[Phos]	CATCGGCGTACGACTTGGCTTCAATCCACGTGCTTGAG
C9	Ligation1_67	[Phos]	CATCGGCGTACGACTTGGTGGTAATCCACGTGCTTGAG
D9	Ligation1_68	[Phos]	CATCGGCGTACGACTTTCACGCAATCCACGTGCTTGAG
E9	Ligation1_69	[Phos]	CATCGGCGTACGACTAACTCACCATCCACGTGCTTGAG
F9	Ligation1_70	[Phos]	CATCGGCGTACGACTAAGAGATCATCCACGTGCTTGAG
G9	Ligation1_71	[Phos]	CATCGGCGTACGACTAAGGACACATCCACGTGCTTGAG
H9	Ligation1_72	[Phos]	CATCGGCGTACGACTAATCCGTCATCCACGTGCTTGAG
A10	Ligation1_73	[Phos]	CATCGGCGTACGACTAATGTTGCATCCACGTGCTTGAG
B10	Ligation1_74	[Phos]	CATCGGCGTACGACTACACGACCATCCACGTGCTTGAG
C10	Ligation1_75	[Phos]	CATCGGCGTACGACTACAGATTCATCCACGTGCTTGAG
D10	Ligation1_76	[Phos]	CATCGGCGTACGACTAGATGTACATCCACGTGCTTGAG
E10	Ligation1_77	[Phos]	CATCGGCGTACGACTAGCACCTCATCCACGTGCTTGAG
F10	Ligation1_78	[Phos]	CATCGGCGTACGACTAGCCATGCATCCACGTGCTTGAG
G10	Ligation1_79	[Phos]	CATCGGCGTACGACTAGGCTAACATCCACGTGCTTGAG
H10	Ligation1_80	[Phos]	CATCGGCGTACGACTATAGCGACATCCACGTGCTTGAG
A11	Ligation1_81	[Phos]	CATCGGCGTACGACTATCATTCCATCCACGTGCTTGAG
B11	Ligation1_82	[Phos]	CATCGGCGTACGACTATTGGCTCATCCACGTGCTTGAG
C11	Ligation1_83	[Phos]	CATCGGCGTACGACTCAAGGAGCATCCACGTGCTTGAG
D11	Ligation1_84	[Phos]	CATCGGCGTACGACTCACCTTACATCCACGTGCTTGAG
E11	Ligation1_85	[Phos]	CATCGGCGTACGACTCCATCCTCATCCACGTGCTTGAG
F11	Ligation1_86	[Phos]	CATCGGCGTACGACTCCGACAACATCCACGTGCTTGAG
G11	Ligation1_87	[Phos]	CATCGGCGTACGACTCCTAATCCATCCACGTGCTTGAG
H11	Ligation1_88	[Phos]	CATCGGCGTACGACTCCTCTATCATCCACGTGCTTGAG
A12	Ligation1_89	[Phos]	CATCGGCGTACGACTCGACACACATCCACGTGCTTGAG
B12	Ligation1_90	[Phos]	CATCGGCGTACGACTCGGATTGCATCCACGTGCTTGAG
C12	Ligation1_91	[Phos]	CATCGGCGTACGACTCTAAGGTCATCCACGTGCTTGAG
D12	Ligation1_92	[Phos]	CATCGGCGTACGACTGAACAGGCATCCACGTGCTTGAG
E12	Ligation1_93	[Phos]	CATCGGCGTACGACTGACAGTGCATCCACGTGCTTGAG
F12	Ligation1_94	[Phos]	CATCGGCGTACGACTGAGTTAGCATCCACGTGCTTGAG
G12	Ligation1_95	[Phos]	CATCGGCGTACGACTGATGAATCATCCACGTGCTTGAG
H12	Ligation1_96	[Phos]	CATCGGCGTACGACTGCCAAGACATCCACGTGCTTGAG
