# Supplementary material for: Spatial transcriptomics using multiplexed deterministic barcoding in tissue
Source: Nat Commun. 2023 Mar 18;14:1523. doi: 10.1038/s41467-023-37111-w (PMC10024691; doi:10.1038/s41467-023-37111-w)
Supplement: Supplementary file 7 — Supplementary Data 4 [file 41467_2023_37111_MOESM7_ESM.xlsx]

## Sheet: Supp Data 4. Ligation round 2
Position	Name	5' Mod	Sequence (5' - 3')
A1	Ligation2_01	[Btn]	CAGACGTGTGCTCTTCCGATCTNNNNNNNNNNAACGTGATGTGGCCGATGTTTCG
B1	Ligation2_02	[Btn]	CAGACGTGTGCTCTTCCGATCTNNNNNNNNNNAAACATCGGTGGCCGATGTTTCG
C1	Ligation2_03	[Btn]	CAGACGTGTGCTCTTCCGATCTNNNNNNNNNNATGCCTAAGTGGCCGATGTTTCG
D1	Ligation2_04	[Btn]	CAGACGTGTGCTCTTCCGATCTNNNNNNNNNNAGTGGTCAGTGGCCGATGTTTCG
E1	Ligation2_05	[Btn]	CAGACGTGTGCTCTTCCGATCTNNNNNNNNNNACCACTGTGTGGCCGATGTTTCG
F1	Ligation2_06	[Btn]	CAGACGTGTGCTCTTCCGATCTNNNNNNNNNNACATTGGCGTGGCCGATGTTTCG
G1	Ligation2_07	[Btn]	CAGACGTGTGCTCTTCCGATCTNNNNNNNNNNCAGATCTGGTGGCCGATGTTTCG
H1	Ligation2_08	[Btn]	CAGACGTGTGCTCTTCCGATCTNNNNNNNNNNCATCAAGTGTGGCCGATGTTTCG
A2	Ligation2_09	[Btn]	CAGACGTGTGCTCTTCCGATCTNNNNNNNNNNCGCTGATCGTGGCCGATGTTTCG
B2	Ligation2_10	[Btn]	CAGACGTGTGCTCTTCCGATCTNNNNNNNNNNACAAGCTAGTGGCCGATGTTTCG
C2	Ligation2_11	[Btn]	CAGACGTGTGCTCTTCCGATCTNNNNNNNNNNCTGTAGCCGTGGCCGATGTTTCG
D2	Ligation2_12	[Btn]	CAGACGTGTGCTCTTCCGATCTNNNNNNNNNNAGTACAAGGTGGCCGATGTTTCG
E2	Ligation2_13	[Btn]	CAGACGTGTGCTCTTCCGATCTNNNNNNNNNNAACAACCAGTGGCCGATGTTTCG
F2	Ligation2_14	[Btn]	CAGACGTGTGCTCTTCCGATCTNNNNNNNNNNAACCGAGAGTGGCCGATGTTTCG
G2	Ligation2_15	[Btn]	CAGACGTGTGCTCTTCCGATCTNNNNNNNNNNAACGCTTAGTGGCCGATGTTTCG
H2	Ligation2_16	[Btn]	CAGACGTGTGCTCTTCCGATCTNNNNNNNNNNAAGACGGAGTGGCCGATGTTTCG
A3	Ligation2_17	[Btn]	CAGACGTGTGCTCTTCCGATCTNNNNNNNNNNAAGGTACAGTGGCCGATGTTTCG
B3	Ligation2_18	[Btn]	CAGACGTGTGCTCTTCCGATCTNNNNNNNNNNACACAGAAGTGGCCGATGTTTCG
C3	Ligation2_19	[Btn]	CAGACGTGTGCTCTTCCGATCTNNNNNNNNNNACAGCAGAGTGGCCGATGTTTCG
D3	Ligation2_20	[Btn]	CAGACGTGTGCTCTTCCGATCTNNNNNNNNNNACCTCCAAGTGGCCGATGTTTCG
E3	Ligation2_21	[Btn]	CAGACGTGTGCTCTTCCGATCTNNNNNNNNNNACGCTCGAGTGGCCGATGTTTCG
F3	Ligation2_22	[Btn]	CAGACGTGTGCTCTTCCGATCTNNNNNNNNNNACGTATCAGTGGCCGATGTTTCG
G3	Ligation2_23	[Btn]	CAGACGTGTGCTCTTCCGATCTNNNNNNNNNNACTATGCAGTGGCCGATGTTTCG
H3	Ligation2_24	[Btn]	CAGACGTGTGCTCTTCCGATCTNNNNNNNNNNAGAGTCAAGTGGCCGATGTTTCG
A4	Ligation2_25	[Btn]	CAGACGTGTGCTCTTCCGATCTNNNNNNNNNNAGATCGCAGTGGCCGATGTTTCG
B4	Ligation2_26	[Btn]	CAGACGTGTGCTCTTCCGATCTNNNNNNNNNNAGCAGGAAGTGGCCGATGTTTCG
C4	Ligation2_27	[Btn]	CAGACGTGTGCTCTTCCGATCTNNNNNNNNNNAGTCACTAGTGGCCGATGTTTCG
D4	Ligation2_28	[Btn]	CAGACGTGTGCTCTTCCGATCTNNNNNNNNNNATCCTGTAGTGGCCGATGTTTCG
E4	Ligation2_29	[Btn]	CAGACGTGTGCTCTTCCGATCTNNNNNNNNNNATTGAGGAGTGGCCGATGTTTCG
F4	Ligation2_30	[Btn]	CAGACGTGTGCTCTTCCGATCTNNNNNNNNNNCAACCACAGTGGCCGATGTTTCG
G4	Ligation2_31	[Btn]	CAGACGTGTGCTCTTCCGATCTNNNNNNNNNNGACTAGTAGTGGCCGATGTTTCG
H4	Ligation2_32	[Btn]	CAGACGTGTGCTCTTCCGATCTNNNNNNNNNNCAATGGAAGTGGCCGATGTTTCG
A5	Ligation2_33	[Btn]	CAGACGTGTGCTCTTCCGATCTNNNNNNNNNNCACTTCGAGTGGCCGATGTTTCG
B5	Ligation2_34	[Btn]	CAGACGTGTGCTCTTCCGATCTNNNNNNNNNNCAGCGTTAGTGGCCGATGTTTCG
C5	Ligation2_35	[Btn]	CAGACGTGTGCTCTTCCGATCTNNNNNNNNNNCATACCAAGTGGCCGATGTTTCG
D5	Ligation2_36	[Btn]	CAGACGTGTGCTCTTCCGATCTNNNNNNNNNNCCAGTTCAGTGGCCGATGTTTCG
E5	Ligation2_37	[Btn]	CAGACGTGTGCTCTTCCGATCTNNNNNNNNNNCCGAAGTAGTGGCCGATGTTTCG
F5	Ligation2_38	[Btn]	CAGACGTGTGCTCTTCCGATCTNNNNNNNNNNCCGTGAGAGTGGCCGATGTTTCG
G5	Ligation2_39	[Btn]	CAGACGTGTGCTCTTCCGATCTNNNNNNNNNNCCTCCTGAGTGGCCGATGTTTCG
H5	Ligation2_40	[Btn]	CAGACGTGTGCTCTTCCGATCTNNNNNNNNNNCGAACTTAGTGGCCGATGTTTCG
A6	Ligation2_41	[Btn]	CAGACGTGTGCTCTTCCGATCTNNNNNNNNNNCGACTGGAGTGGCCGATGTTTCG
B6	Ligation2_42	[Btn]	CAGACGTGTGCTCTTCCGATCTNNNNNNNNNNCGCATACAGTGGCCGATGTTTCG
C6	Ligation2_43	[Btn]	CAGACGTGTGCTCTTCCGATCTNNNNNNNNNNCTCAATGAGTGGCCGATGTTTCG
D6	Ligation2_44	[Btn]	CAGACGTGTGCTCTTCCGATCTNNNNNNNNNNCTGAGCCAGTGGCCGATGTTTCG
E6	Ligation2_45	[Btn]	CAGACGTGTGCTCTTCCGATCTNNNNNNNNNNCTGGCATAGTGGCCGATGTTTCG
F6	Ligation2_46	[Btn]	CAGACGTGTGCTCTTCCGATCTNNNNNNNNNNGAATCTGAGTGGCCGATGTTTCG
G6	Ligation2_47	[Btn]	CAGACGTGTGCTCTTCCGATCTNNNNNNNNNNCAAGACTAGTGGCCGATGTTTCG
H6	Ligation2_48	[Btn]	CAGACGTGTGCTCTTCCGATCTNNNNNNNNNNGAGCTGAAGTGGCCGATGTTTCG
A7	Ligation2_49	[Btn]	CAGACGTGTGCTCTTCCGATCTNNNNNNNNNNGATAGACAGTGGCCGATGTTTCG
B7	Ligation2_50	[Btn]	CAGACGTGTGCTCTTCCGATCTNNNNNNNNNNGCCACATAGTGGCCGATGTTTCG
C7	Ligation2_51	[Btn]	CAGACGTGTGCTCTTCCGATCTNNNNNNNNNNGCGAGTAAGTGGCCGATGTTTCG
D7	Ligation2_52	[Btn]	CAGACGTGTGCTCTTCCGATCTNNNNNNNNNNGCTAACGAGTGGCCGATGTTTCG
E7	Ligation2_53	[Btn]	CAGACGTGTGCTCTTCCGATCTNNNNNNNNNNGCTCGGTAGTGGCCGATGTTTCG
F7	Ligation2_54	[Btn]	CAGACGTGTGCTCTTCCGATCTNNNNNNNNNNGGAGAACAGTGGCCGATGTTTCG
G7	Ligation2_55	[Btn]	CAGACGTGTGCTCTTCCGATCTNNNNNNNNNNGGTGCGAAGTGGCCGATGTTTCG
H7	Ligation2_56	[Btn]	CAGACGTGTGCTCTTCCGATCTNNNNNNNNNNGTACGCAAGTGGCCGATGTTTCG
A8	Ligation2_57	[Btn]	CAGACGTGTGCTCTTCCGATCTNNNNNNNNNNGTCGTAGAGTGGCCGATGTTTCG
B8	Ligation2_58	[Btn]	CAGACGTGTGCTCTTCCGATCTNNNNNNNNNNGTCTGTCAGTGGCCGATGTTTCG
C8	Ligation2_59	[Btn]	CAGACGTGTGCTCTTCCGATCTNNNNNNNNNNGTGTTCTAGTGGCCGATGTTTCG
D8	Ligation2_60	[Btn]	CAGACGTGTGCTCTTCCGATCTNNNNNNNNNNTAGGATGAGTGGCCGATGTTTCG
E8	Ligation2_61	[Btn]	CAGACGTGTGCTCTTCCGATCTNNNNNNNNNNTATCAGCAGTGGCCGATGTTTCG
F8	Ligation2_62	[Btn]	CAGACGTGTGCTCTTCCGATCTNNNNNNNNNNTCCGTCTAGTGGCCGATGTTTCG
G8	Ligation2_63	[Btn]	CAGACGTGTGCTCTTCCGATCTNNNNNNNNNNTCTTCACAGTGGCCGATGTTTCG
H8	Ligation2_64	[Btn]	CAGACGTGTGCTCTTCCGATCTNNNNNNNNNNTGAAGAGAGTGGCCGATGTTTCG
A9	Ligation2_65	[Btn]	CAGACGTGTGCTCTTCCGATCTNNNNNNNNNNTGGAACAAGTGGCCGATGTTTCG
B9	Ligation2_66	[Btn]	CAGACGTGTGCTCTTCCGATCTNNNNNNNNNNTGGCTTCAGTGGCCGATGTTTCG
C9	Ligation2_67	[Btn]	CAGACGTGTGCTCTTCCGATCTNNNNNNNNNNTGGTGGTAGTGGCCGATGTTTCG
D9	Ligation2_68	[Btn]	CAGACGTGTGCTCTTCCGATCTNNNNNNNNNNTTCACGCAGTGGCCGATGTTTCG
E9	Ligation2_69	[Btn]	CAGACGTGTGCTCTTCCGATCTNNNNNNNNNNAACTCACCGTGGCCGATGTTTCG
F9	Ligation2_70	[Btn]	CAGACGTGTGCTCTTCCGATCTNNNNNNNNNNAAGAGATCGTGGCCGATGTTTCG
G9	Ligation2_71	[Btn]	CAGACGTGTGCTCTTCCGATCTNNNNNNNNNNAAGGACACGTGGCCGATGTTTCG
H9	Ligation2_72	[Btn]	CAGACGTGTGCTCTTCCGATCTNNNNNNNNNNAATCCGTCGTGGCCGATGTTTCG
A10	Ligation2_73	[Btn]	CAGACGTGTGCTCTTCCGATCTNNNNNNNNNNAATGTTGCGTGGCCGATGTTTCG
B10	Ligation2_74	[Btn]	CAGACGTGTGCTCTTCCGATCTNNNNNNNNNNACACGACCGTGGCCGATGTTTCG
C10	Ligation2_75	[Btn]	CAGACGTGTGCTCTTCCGATCTNNNNNNNNNNACAGATTCGTGGCCGATGTTTCG
D10	Ligation2_76	[Btn]	CAGACGTGTGCTCTTCCGATCTNNNNNNNNNNAGATGTACGTGGCCGATGTTTCG
E10	Ligation2_77	[Btn]	CAGACGTGTGCTCTTCCGATCTNNNNNNNNNNAGCACCTCGTGGCCGATGTTTCG
F10	Ligation2_78	[Btn]	CAGACGTGTGCTCTTCCGATCTNNNNNNNNNNAGCCATGCGTGGCCGATGTTTCG
G10	Ligation2_79	[Btn]	CAGACGTGTGCTCTTCCGATCTNNNNNNNNNNAGGCTAACGTGGCCGATGTTTCG
H10	Ligation2_80	[Btn]	CAGACGTGTGCTCTTCCGATCTNNNNNNNNNNATAGCGACGTGGCCGATGTTTCG
A11	Ligation2_81	[Btn]	CAGACGTGTGCTCTTCCGATCTNNNNNNNNNNATCATTCCGTGGCCGATGTTTCG
B11	Ligation2_82	[Btn]	CAGACGTGTGCTCTTCCGATCTNNNNNNNNNNATTGGCTCGTGGCCGATGTTTCG
C11	Ligation2_83	[Btn]	CAGACGTGTGCTCTTCCGATCTNNNNNNNNNNCAAGGAGCGTGGCCGATGTTTCG
D11	Ligation2_84	[Btn]	CAGACGTGTGCTCTTCCGATCTNNNNNNNNNNCACCTTACGTGGCCGATGTTTCG
E11	Ligation2_85	[Btn]	CAGACGTGTGCTCTTCCGATCTNNNNNNNNNNCCATCCTCGTGGCCGATGTTTCG
F11	Ligation2_86	[Btn]	CAGACGTGTGCTCTTCCGATCTNNNNNNNNNNCCGACAACGTGGCCGATGTTTCG
G11	Ligation2_87	[Btn]	CAGACGTGTGCTCTTCCGATCTNNNNNNNNNNCCTAATCCGTGGCCGATGTTTCG
H11	Ligation2_88	[Btn]	CAGACGTGTGCTCTTCCGATCTNNNNNNNNNNCCTCTATCGTGGCCGATGTTTCG
A12	Ligation2_89	[Btn]	CAGACGTGTGCTCTTCCGATCTNNNNNNNNNNCGACACACGTGGCCGATGTTTCG
B12	Ligation2_90	[Btn]	CAGACGTGTGCTCTTCCGATCTNNNNNNNNNNCGGATTGCGTGGCCGATGTTTCG
C12	Ligation2_91	[Btn]	CAGACGTGTGCTCTTCCGATCTNNNNNNNNNNCTAAGGTCGTGGCCGATGTTTCG
D12	Ligation2_92	[Btn]	CAGACGTGTGCTCTTCCGATCTNNNNNNNNNNGAACAGGCGTGGCCGATGTTTCG
E12	Ligation2_93	[Btn]	CAGACGTGTGCTCTTCCGATCTNNNNNNNNNNGACAGTGCGTGGCCGATGTTTCG
F12	Ligation2_94	[Btn]	CAGACGTGTGCTCTTCCGATCTNNNNNNNNNNGAGTTAGCGTGGCCGATGTTTCG
G12	Ligation2_95	[Btn]	CAGACGTGTGCTCTTCCGATCTNNNNNNNNNNGATGAATCGTGGCCGATGTTTCG
H12	Ligation2_96	[Btn]	CAGACGTGTGCTCTTCCGATCTNNNNNNNNNNGCCAAGACGTGGCCGATGTTTCG
