# Supplementary material for: Spatial transcriptomics using multiplexed deterministic barcoding in tissue
Source: Nat Commun. 2023 Mar 18;14:1523. doi: 10.1038/s41467-023-37111-w (PMC10024691; doi:10.1038/s41467-023-37111-w)
Supplement: Supplementary file 8 — Supplementary Data 5 [file 41467_2023_37111_MOESM8_ESM.xlsx]

## Sheet: Supp Data 5. Other oligos
Oligo Name	Sequence (5' - 3')	Description
Template Switching Oligo (TSO)	AAGCAGTGGTATCAACGCAGAGTACATrGrGrG
oSR321206_R2_bridge_BC_0215	CGAATGCTCTGGCCTCTCAAGCACGTGGAT	Bridge oligo for ligation round #1
oSR321209_R3_bridge_BC_0060	AGTCGTACGCCGATGCGAAACATCGGCCAC	Bridge oligo for ligation round #2
oSR321211_TSO_fwd_BC_0108	AAGCAGTGGTATCAACGCAGAGT	Forward primer for cDNA amplification
oSR321212_TSO_rev_BC_0062	CAGACGTGTGCTCTTCCGATCT	Reverse primer for cDNA amplification
